# Supplementary material for: The Phylogeny and Metabolic Potentials of a Lignocellulosic Material-Degrading Aliiglaciecola Bacterium Isolated from Intertidal Seawater in East China Sea
Source: Microorganisms. 2024 Jan 11;12(1):144. doi: 10.3390/microorganisms12010144 (PMC10821302; doi:10.3390/microorganisms12010144)
Supplement: Supplementary file 1 [file microorganisms-12-00144-s001.zip › Table S1.XLSX]

## Sheet: Alii_ANIb
#Table S1: The ANIb values and aligned percentage between strain LCG003 and other strains.
	Aliiglaciecola sp. LCG003	Aliiglaciecola lipolytica E3	Aliiglaciecola sp. M165	Aliiglaciecola lipolytica D2R05	Aestuariibacter halophilus	Aestuariibacter sp. AA17	Paraglaciecola sp. T6c	"Glaciecola" sp. 4H-3-7 YE-5	Paraglaciecola agarilytica NO2	Paraglaciecola chathamensis S18K6	Paraglaciecola arctica BSs20135	Paraglaciecola mesophila KMM 241	Paraglaciecola polaris LMG 21857	Paraglaciecola psychrophila 170	Pseudoalteromonas sp. PLSV	Paraglaciecola hydrolytica S66	Paraglaciecola sp. MB-3u-78	Paraglaciecola marina D3211	Paraglaciecola sp. L1A13	Paraglaciecola sp. L3A3	Paraglaciecola mesophila GPM4	Paraglaciecola sp. 20A4	Paraglaciecola oceanifecundans	Paraglaciecola chathamensis IB30	Paraglaciecola arctica A3R16	Paraglaciecola agarilytica A3R12
Aliiglaciecola sp. LCG003	*	70.85	70.54	71.1	68.24	68.64	68.79	68.7	68.67	68.62	68.88	68.79	68.93	68.79	68.8	69.01	68.82	68.42	68.81	68.89	68.65	68.76	68.55	68.76	68.37	68.72
Aliiglaciecola lipolytica E3	70.87	*	70.7	76.06	67.81	68.45	68.46	68.68	69.51	68.5	68.62	69.04	69.26	68.35	68.51	68.61	68.55	68.5	68.58	68.61	68.44	68.39	69.3	68.39	68.37	68.48
Aliiglaciecola sp. M165	70.67	70.77	*	70.67	68.29	68.51	68.34	68.35	68.31	68.33	68.39	68.27	68.22	68.23	68.26	68.41	68.21	68.08	68.28	68.53	68.42	68.15	68.36	68.38	68.15	68.37
Aliiglaciecola lipolytica D2R05	70.91	75.96	70.53	*	67.73	68.35	68.5	68.49	68.53	68.5	68.82	68.7	68.44	68.54	68.56	68.65	68.57	68.62	68.5	69.06	68.61	68.64	68.52	68.49	68.68	68.51
Aestuariibacter halophilus	67.95	67.67	68.11	67.67	*	68.45	68.04	67.93	67.97	67.96	67.26	68.03	67.91	67.19	68.02	67.79	67.22	66.86	67.78	67.08	67.9	67.64	67.92	67.94	67.11	67.98
Aestuariibacter sp. AA17	68.52	68.45	68.52	68.51	68.39	*	68.56	68.44	68.48	68.43	68.07	68.51	68.34	68.04	68.48	68.14	68.12	68.3	68.47	68.15	68.5	68.33	68.48	68.48	68.05	68.49
Paraglaciecola sp. T6c	68.82	68.57	68.33	68.7	68.3	68.46	*	78.74	78.81	78.94	69.7	90.38	76.43	69.47	90.37	69.74	69.77	69.27	76.22	69.34	78.79	76.48	78.79	78.76	69.47	78.82
"Glaciecola" sp. 4H-3-7 YE-5	68.7	68.8	68.51	68.88	68.15	68.39	78.8	*	98	98.17	69.89	79.7	76.17	69.4	79.8	69.88	69.52	69.5	75.89	69.63	88.75	75.75	98.39	97.37	69.73	97.12
Paraglaciecola agarilytica NO2	68.48	69.48	68.24	68.68	67.92	68.29	78.68	97.83	*	97.9	69.53	79.9	76.33	69.2	79.92	69.46	69.36	69.23	75.74	69.55	88.66	75.66	97.79	97.15	69.19	96.88
Paraglaciecola chathamensis S18K6	68.41	68.43	68.25	68.61	67.94	68.23	78.85	98.2	98.16	*	69.5	79.58	75.99	69.25	80.03	69.55	69.38	69.15	75.82	69.5	88.64	75.8	98.23	97.39	69.17	97.11
Paraglaciecola arctica BSs20135	68.54	68.58	68.06	68.73	67.04	67.97	69.44	69.55	69.55	69.45	*	69.5	69.87	80.37	69.45	70.56	81.94	72.49	69.85	72.95	69.4	70.01	69.53	69.44	78.22	69.65
Paraglaciecola mesophila KMM 241	68.5	69.05	68.12	68.79	67.99	68.23	90.24	79.63	80.07	79.57	69.5	*	76.43	69.27	98.38	69.63	69.53	69.06	76.06	69.4	79	76.27	79.58	79.74	69.31	79.73
Paraglaciecola polaris LMG 21857	68.52	69.17	67.93	68.36	67.87	67.98	76.3	76.03	76.45	75.94	69.99	76.47	*	69.51	76.45	69.8	69.83	69.03	78.94	69.48	75.84	78.39	76.28	76.08	69.29	75.99
Paraglaciecola psychrophila 170	68.64	68.59	68.27	68.95	67.51	68.18	69.38	69.44	69.46	69.43	80.56	69.62	69.8	*	69.5	70.82	85.13	72.41	69.82	72.52	69.47	69.7	69.38	69.53	76.55	69.49
Pseudoalteromonas sp. PLSV	68.52	68.5	68.13	68.62	68.05	68.25	90.27	79.68	79.93	79.99	69.55	98.36	76.46	69.27	*	69.58	69.46	69.11	76.23	69.42	78.99	76.5	79.65	79.79	69.54	79.92
Paraglaciecola hydrolytica S66	68.81	68.5	68.22	68.64	67.64	68.01	69.59	69.55	69.51	69.49	70.62	69.66	69.71	70.57	69.65	*	70.71	69.99	69.71	70.31	69.58	69.49	69.51	69.72	70.15	69.59
Paraglaciecola sp. MB-3u-78	68.61	68.58	68.2	68.84	67.43	68.23	69.59	69.55	69.59	69.51	81.97	69.65	70.12	85.02	69.58	70.8	*	72.64	69.99	72.76	69.64	69.77	69.66	69.65	77.24	69.65
Paraglaciecola marina D3211	68.34	68.4	67.94	68.78	67	68.12	69.16	69.25	69.29	69.19	72.65	69.27	69.17	72.36	69.35	70.07	72.75	*	69.28	72.07	69.27	69.29	69.28	69.3	72.09	69.27
Paraglaciecola sp. L1A13	68.69	68.63	68.24	68.91	67.89	68.43	76.12	75.86	75.82	75.86	70.1	76.14	79.02	69.77	76.25	69.83	70.01	69.36	*	69.97	75.68	88.65	75.78	75.83	69.48	75.84
Paraglaciecola sp. L3A3	69.11	68.81	68.54	69.29	67.28	68.4	69.44	69.65	69.66	69.7	73.11	69.8	69.84	72.48	69.76	70.47	72.86	72.34	70.06	*	69.68	69.9	69.69	69.67	72.29	69.82
Paraglaciecola mesophila GPM4	68.76	68.65	68.41	68.9	68.2	68.5	78.75	88.85	88.84	88.73	69.8	79.08	75.91	69.47	79.1	69.75	69.69	69.48	75.73	69.63	*	75.71	88.83	88.69	69.47	88.56
Paraglaciecola sp. 20A4	68.49	68.29	67.95	68.76	67.76	68.01	76.28	75.67	75.67	75.67	70.19	76.21	78.43	69.54	76.48	69.49	69.72	69.23	88.51	69.59	75.58	*	75.65	75.74	69.53	75.98
Paraglaciecola oceanifecundans	68.38	69.35	68.38	68.75	67.85	68.29	78.63	98.24	97.77	97.98	69.67	79.47	76.34	69.27	79.56	69.53	69.5	69.2	75.68	69.57	88.73	75.71	*	97.2	69.59	96.95
Paraglaciecola chathamensis IB30	68.5	68.36	68.17	68.66	67.94	68.29	78.77	97.48	97.39	97.42	69.42	79.77	76.12	69.31	79.82	69.61	69.39	69.28	75.81	69.37	88.7	75.8	97.49	*	69.19	97.45
Paraglaciecola arctica A3R16	68.2	68.24	67.99	68.55	67.02	67.91	69.16	69.43	69.19	69.18	78.4	69.28	69.2	76.47	69.6	70.06	77.38	72.02	69.27	72.23	69.09	69.37	69.41	69.12	*	69.28
Paraglaciecola agarilytica A3R12	68.44	68.36	68.18	68.62	67.85	68.24	78.86	97.29	97.24	97.16	69.66	79.84	76.06	69.38	80.02	69.52	69.65	69.08	75.81	69.54	88.63	76.13	97.17	97.48	69.35	*
