# Supplementary material for: The Phylogeny and Metabolic Potentials of a Lignocellulosic Material-Degrading Aliiglaciecola Bacterium Isolated from Intertidal Seawater in East China Sea
Source: Microorganisms. 2024 Jan 11;12(1):144. doi: 10.3390/microorganisms12010144 (PMC10821302; doi:10.3390/microorganisms12010144)
Supplement: Supplementary file 1 [file microorganisms-12-00144-s001.zip › Table S2.XLSX]

## Sheet: aai_table
#Table S2: The AAI values and aligned percentage between strain LCG003 and other strains.
	Aliiglaciecola sp. LCG003	Aliiglaciecola lipolytica D2R05	Aliiglaciecola lipolytica E3	Aliiglaciecola sp. M165	Aestuariibacter halophilus	Aestuariibacter sp. AA17	Paraglaciecola agarilytica A3R12	Paraglaciecola agarilytica NO2	Paraglaciecola arctica A3R16	Paraglaciecola arctica BSs20135	Paraglaciecola chathamensis IB30	Paraglaciecola chathamensis S18K6	Paraglaciecola hydrolytica S66	Paraglaciecola marina D3211	Paraglaciecola mesophila GPM4	Paraglaciecola mesophila KMM 241	Paraglaciecola oceanifecundans	Paraglaciecola polaris LMG 21857	Paraglaciecola psychrophila 170	Paraglaciecola sp. 20A4	Paraglaciecola sp. L1A13	Paraglaciecola sp. L3A3	Paraglaciecola sp. MB-3u-78	Paraglaciecola sp. T6c	"Pseudoalteromonas" sp. PLSV (Paraglaciecola)	"Glaciecola" sp. 4H-3-7 YE-5 (Paraglaciecola)
Aliiglaciecola sp. LCG003	-	73.2	73.48	73.82	66.34	65.97	65.57	65.6	65.36	65.55	65.74	65.55	65.29	64.98	65.48	65.58	65.42	65.5	65.48	65.47	65.27	64.95	65.23	65.41	65.43	65.56
Aliiglaciecola lipolytica D2R05	73.2	-	82.71	72.95	65.87	65.55	64.77	64.67	65.04	65.37	64.89	64.6	64.65	65.1	64.78	64.85	64.66	64.91	65.17	65.09	64.85	64.98	64.82	64.73	64.67	64.6
Aliiglaciecola lipolytica E3	73.48	82.71	-	73.42	66.09	65.87	64.82	65.61	64.5	65.16	64.92	64.75	64.65	64.81	64.94	65.37	65.48	65.74	65.11	64.56	64.76	64.25	64.55	64.84	64.81	65.02
Aliiglaciecola sp. M165	73.82	72.95	73.42	-	66.03	65.85	64.95	64.81	64.67	64.86	64.97	64.99	64.17	64.76	64.97	64.96	64.83	64.76	65.56	64.75	64.76	64.72	65.42	65.03	64.89	64.97
Aestuariibacter halophilus	66.34	65.87	66.09	66.03	-	66.62	65.15	64.7	64.13	64.08	64.93	64.85	64.35	64.02	64.68	64.85	64.73	64.76	64.32	64.65	64.56	64.05	64.26	64.76	64.63	64.81
Aestuariibacter sp. AA17	65.97	65.55	65.87	65.85	66.62	-	64.71	64.52	64.08	64.16	64.76	64.56	64.25	64.43	64.55	64.61	64.49	64.5	64.44	64.28	64.4	64.03	64.24	64.56	64.57	64.69
Paraglaciecola agarilytica A3R12	65.57	64.77	64.82	64.95	65.15	64.71	-	97.64	67.71	67.75	98.14	97.86	67.49	67.35	93.62	87.18	97.68	83.5	67.6	83.26	83.06	67.17	67.99	86.73	87.46	98.01
Paraglaciecola agarilytica NO2	65.6	64.67	65.61	64.81	64.7	64.52	97.64	-	67.46	67.38	97.94	98.51	67.19	67.24	93.36	87.43	98.06	83.54	67.39	82.82	82.93	66.99	67.35	86.58	87.27	98.18
Paraglaciecola arctica A3R16	65.36	65.04	64.5	64.67	64.13	64.08	67.71	67.46	-	82.46	67.27	67.44	69.04	73.85	67.4	67.64	67.71	67.58	80.79	67.53	67.28	72.56	80.94	67.46	67.9	67.82
Paraglaciecola arctica BSs20135	65.55	65.37	65.16	64.86	64.08	64.16	67.75	67.38	82.46	-	67.42	67.31	69.4	74.34	67.36	67.5	67.41	68.07	83.68	68.01	67.71	72.72	84.47	67.47	67.36	67.59
Paraglaciecola chathamensis IB30	65.74	64.89	64.92	64.97	64.93	64.76	98.14	97.94	67.27	67.42	-	98.11	67.49	67.1	93.49	87.24	98.01	83.43	67.54	82.96	83.05	66.96	67.74	86.62	87.2	98.25
Paraglaciecola chathamensis S18K6	65.55	64.6	64.75	64.99	64.85	64.56	97.86	98.51	67.44	67.31	98.11	-	67.17	67.18	93.47	87.05	98.52	83.34	67.39	82.93	83.01	67	67.74	86.73	87.39	98.69
Paraglaciecola hydrolytica S66	65.29	64.65	64.65	64.17	64.35	64.25	67.49	67.19	69.04	69.4	67.49	67.17	-	68.48	67.09	67.4	67.31	67.38	69.91	67.2	67.31	68.51	69.75	67.36	67.31	67.31
Paraglaciecola marina D3211	64.98	65.1	64.81	64.76	64.02	64.43	67.35	67.24	73.85	74.34	67.1	67.18	68.48	-	67.18	67.1	67.22	67.18	74.07	67.18	67.26	72.26	74.73	67.1	67.15	67.27
Paraglaciecola mesophila GPM4	65.48	64.78	64.94	64.97	64.68	64.55	93.62	93.36	67.4	67.36	93.49	93.47	67.09	67.18	-	86.9	93.52	83.44	67.44	82.86	82.82	66.8	67.3	86.48	86.76	93.64
Paraglaciecola mesophila KMM 241	65.58	64.85	65.37	64.96	64.85	64.61	87.18	87.43	67.64	67.5	87.24	87.05	67.4	67.1	86.9	-	86.81	83.88	67.66	83.54	83.31	67.23	67.68	94.28	98.7	87.04
Paraglaciecola oceanifecundans	65.42	64.66	65.48	64.83	64.73	64.49	97.68	98.06	67.71	67.41	98.01	98.52	67.31	67.22	93.52	86.81	-	83.43	67.31	82.75	82.97	67.22	67.2	86.54	87.08	98.68
Paraglaciecola polaris LMG 21857	65.5	64.91	65.74	64.76	64.76	64.5	83.5	83.54	67.58	68.07	83.43	83.34	67.38	67.18	83.44	83.88	83.43	-	68.07	85.79	86.11	67.07	67.92	83.85	83.96	83.44
Paraglaciecola psychrophila 170	65.48	65.17	65.11	65.56	64.32	64.44	67.6	67.39	80.79	83.68	67.54	67.39	69.91	74.07	67.44	67.66	67.31	68.07	-	67.73	67.87	73.24	88.08	67.55	67.65	67.46
Paraglaciecola sp. 20A4	65.47	65.09	64.56	64.75	64.65	64.28	83.26	82.82	67.53	68.01	82.96	82.93	67.2	67.18	82.86	83.54	82.75	85.79	67.73	-	93.12	66.9	67.58	83.59	83.71	82.91
Paraglaciecola sp. L1A13	65.27	64.85	64.76	64.76	64.56	64.4	83.06	82.93	67.28	67.71	83.05	83.01	67.31	67.26	82.82	83.31	82.97	86.11	67.87	93.12	-	67.27	67.77	83.28	83.43	83.09
Paraglaciecola sp. L3A3	64.95	64.98	64.25	64.72	64.05	64.03	67.17	66.99	72.56	72.72	66.96	67	68.51	72.26	66.8	67.23	67.22	67.07	73.24	66.9	67.27	-	73.08	66.91	66.99	67.16
Paraglaciecola sp. MB-3u-78	65.23	64.82	64.55	65.42	64.26	64.24	67.99	67.35	80.94	84.47	67.74	67.74	69.75	74.73	67.3	67.68	67.2	67.92	88.08	67.58	67.77	73.08	-	67.87	67.41	67.63
Paraglaciecola sp. T6c	65.41	64.73	64.84	65.03	64.76	64.56	86.73	86.58	67.46	67.47	86.62	86.73	67.36	67.1	86.48	94.28	86.54	83.85	67.55	83.59	83.28	66.91	67.87	-	94.51	86.76
"Pseudoalteromonas" sp. PLSV (Paraglaciecola)	65.43	64.67	64.81	64.89	64.63	64.57	87.46	87.27	67.9	67.36	87.2	87.39	67.31	67.15	86.76	98.7	87.08	83.96	67.65	83.71	83.43	66.99	67.41	94.51	-	87.27
"Glaciecola" sp. 4H-3-7 YE-5 (Paraglaciecola)	65.56	64.6	65.02	64.97	64.81	64.69	98.01	98.18	67.82	67.59	98.25	98.69	67.31	67.27	93.64	87.04	98.68	83.44	67.46	82.91	83.09	67.16	67.63	86.76	87.27	-
