# Supplementary material for: The Phylogeny and Metabolic Potentials of a Lignocellulosic Material-Degrading Aliiglaciecola Bacterium Isolated from Intertidal Seawater in East China Sea
Source: Microorganisms. 2024 Jan 11;12(1):144. doi: 10.3390/microorganisms12010144 (PMC10821302; doi:10.3390/microorganisms12010144)
Supplement: Supplementary file 1 [file microorganisms-12-00144-s001.zip › Table S3.XLSX]

## Sheet: GGDC_table
#Table S3: The DDH value and aligned percentage between strain LCG003 and other strains.
	Aliiglaciecola sp. LCG003	Aliiglaciecola lipolytica D2R05	Aliiglaciecola lipolytica E3	Aliiglaciecola sp. M165	Aestuariibacter halophilus	Aestuariibacter sp. AA17	Glaciecola sp. 4H-3-7 YE-5	Paraglaciecola agarilytica A3R12	Paraglaciecola agarilytica NO2	Paraglaciecola arctica A3R16	Paraglaciecola arctica BSs20135	Paraglaciecola chathamensis IB30	Paraglaciecola chathamensis S18K6	Paraglaciecola hydrolytica S66	Paraglaciecola marina D3211	Paraglaciecola mesophila GPM4	Paraglaciecola mesophila KMM 241	Paraglaciecola oceanifecundans	Paraglaciecola polaris LMG 21857	Paraglaciecola psychrophila 170	Paraglaciecola sp. 20A4	Paraglaciecola sp. L1A13	Paraglaciecola sp. L3A3	Paraglaciecola sp. MB-3u-78	Paraglaciecola sp. T6c	Pseudoalteromonas sp. PLSV
Aliiglaciecola sp. LCG003	100	14.9	14.8	14.9	13.1	13.1	13	12.9	12.9	12.9	13	12.9	12.9	13	13	13	13	12.9	12.9	13	13	13	13	13	13.1	13
Aliiglaciecola lipolytica D2R05	14.9	100	25.9	14.3	12.8	13	13	13	13	12.9	12.9	13.1	13.1	13	12.9	13	13.1	13	12.9	12.9	13	13	13	13	13	13
Aliiglaciecola lipolytica E3	14.8	25.9	100	14.6	13	12.9	13.1	13	13.3	12.9	12.9	13	13	12.9	13	12.9	13.1	13.2	13.3	13	12.8	12.9	12.9	12.9	13	12.9
Aliiglaciecola sp. M165	14.9	14.3	14.6	100	13.1	12.9	13	13	12.9	12.9	12.8	12.9	12.9	12.9	12.9	13	12.9	12.9	12.8	12.9	12.8	12.9	12.9	12.9	13	12.9
Aestuariibacter halophilus	13.1	12.8	13	13.1	100	13	12.8	12.8	12.8	12.7	12.7	12.8	12.8	12.8	12.7	12.9	12.8	12.7	12.8	12.8	12.8	12.8	12.7	12.7	12.8	12.8
Aestuariibacter sp. AA17	13.1	13	12.9	12.9	13	100	12.9	12.9	12.9	12.8	12.8	12.9	12.9	12.9	12.9	12.9	12.9	12.9	12.9	12.8	12.9	12.9	12.9	12.8	12.9	12.9
"Glaciecola" sp. 4H-3-7 YE-5	13	13	13.1	13	12.8	12.9	100	78.5	83.8	13.3	13.2	78.8	83.1	13.3	13.2	72.9	39.9	88.6	25.4	13.2	23.7	24.2	13.2	13.1	33.5	38.2
Paraglaciecola agarilytica A3R12	12.9	13	13	13	12.8	12.9	78.5	100	74.1	13.2	13.2	81.1	79.8	13.2	13.1	75.4	40.5	72.4	25.7	13.2	25.3	25	13.2	13.1	35.4	40.2
Paraglaciecola agarilytica NO2	12.9	13	13.3	12.9	12.8	12.9	83.8	74.1	100	13.1	13.2	72.5	81	13.2	13.1	68	37.8	81.5	25.1	13.2	23.3	23.4	13.1	13	32.7	37.5
Paraglaciecola arctica A3R16	12.9	12.9	12.9	12.9	12.7	12.8	13.3	13.2	13.1	100	23.8	13.1	13.2	13.4	14.7	13.2	13.3	13.2	13.3	19.9	13.2	13.2	14.5	19.1	13.3	13.3
Paraglaciecola arctica BSs20135	13	12.9	12.9	12.8	12.7	12.8	13.2	13.2	13.2	23.8	100	13.2	13.1	13.7	14.5	13.3	13.2	13.1	13.3	25.7	13.3	13.3	14.5	25.9	13.2	13.2
Paraglaciecola chathamensis IB30	12.9	13.1	13	12.9	12.8	12.9	78.8	81.1	72.5	13.1	13.2	100	80.4	13.3	13.2	72.3	39.4	74.6	25.3	13.2	24.1	24.6	13.1	13.1	34.8	38.7
Paraglaciecola chathamensis S18K6	12.9	13.1	13	12.9	12.8	12.9	83.1	79.8	81	13.2	13.1	80.4	100	13.2	13.1	72.9	39.2	82.1	24.8	13.2	24.1	24	13.2	13.1	35.5	40.7
Paraglaciecola hydrolytica S66	13	13	12.9	12.9	12.8	12.9	13.3	13.2	13.2	13.4	13.7	13.3	13.2	100	13.4	13.2	13.2	13.2	13.1	13.4	13.1	13.2	13.4	13.4	13.3	13.2
Paraglaciecola marina D3211	13	12.9	13	12.9	12.7	12.9	13.2	13.1	13.1	14.7	14.5	13.2	13.1	13.4	100	13.2	13.2	13.1	13	14.1	13.1	13.1	14.8	14.1	13.2	13.2
Paraglaciecola mesophila GPM4	13	13	12.9	13	12.9	12.9	72.9	75.4	68	13.2	13.3	72.3	72.9	13.2	13.2	100	38.6	70.1	25.6	13.2	24.3	25.3	13.2	13.1	36.9	38.4
Paraglaciecola mesophila KMM 241	13	13.1	13.1	12.9	12.8	12.9	39.9	40.5	37.8	13.3	13.2	39.4	39.2	13.2	13.2	38.6	100	37.5	25.7	13.2	25.6	25.4	13.2	13.2	75.3	86.3
Paraglaciecola oceanifecundans	12.9	13	13.2	12.9	12.7	12.9	88.6	72.4	81.5	13.2	13.1	74.6	82.1	13.2	13.1	70.1	37.5	100	25.2	13.1	23.2	23.4	13.2	13	33.1	36.8
Paraglaciecola polaris LMG 21857	12.9	12.9	13.3	12.8	12.8	12.9	25.4	25.7	25.1	13.3	13.3	25.3	24.8	13.1	13	25.6	25.7	25.2	100	13.2	33.6	35.9	13.1	13.2	25.6	25.7
Paraglaciecola psychrophila 170	13	12.9	13	12.9	12.8	12.8	13.2	13.2	13.2	19.9	25.7	13.2	13.2	13.4	14.1	13.2	13.2	13.1	13.2	100	13.3	13.4	14.4	36.1	13.2	13.2
Paraglaciecola sp. 20A4	13	13	12.8	12.8	12.8	12.9	23.7	25.3	23.3	13.2	13.3	24.1	24.1	13.1	13.1	24.3	25.6	23.2	33.6	13.3	100	67.4	13.2	13.1	26	26.5
Paraglaciecola sp. L1A13	13	13	12.9	12.9	12.8	12.9	24.2	25	23.4	13.2	13.3	24.6	24	13.2	13.1	25.3	25.4	23.4	35.9	13.4	67.4	100	13.2	13.2	25.2	25.8
Paraglaciecola sp. L3A3	13	13	12.9	12.9	12.7	12.9	13.2	13.2	13.1	14.5	14.5	13.1	13.2	13.4	14.8	13.2	13.2	13.2	13.1	14.4	13.2	13.2	100	14.2	13.1	13.2
Paraglaciecola sp. MB-3u-78	13	13	12.9	12.9	12.7	12.8	13.1	13.1	13	19.1	25.9	13.1	13.1	13.4	14.1	13.1	13.2	13	13.2	36.1	13.1	13.2	14.2	100	13.1	13.2
Paraglaciecola sp. T6c	13.1	13	13	13	12.8	12.9	33.5	35.4	32.7	13.3	13.2	34.8	35.5	13.3	13.2	36.9	75.3	33.1	25.6	13.2	26	25.2	13.1	13.1	100	77.4
"Pseudoalteromonas" sp. PLSV	13	13	12.9	12.9	12.8	12.9	38.2	40.2	37.5	13.3	13.2	38.7	40.7	13.2	13.2	38.4	86.3	36.8	25.7	13.2	26.5	25.8	13.2	13.2	77.4	100
