# Supplementary material for: The Phylogeny and Metabolic Potentials of a Lignocellulosic Material-Degrading Aliiglaciecola Bacterium Isolated from Intertidal Seawater in East China Sea
Source: Microorganisms. 2024 Jan 11;12(1):144. doi: 10.3390/microorganisms12010144 (PMC10821302; doi:10.3390/microorganisms12010144)
Supplement: Supplementary file 1 [file microorganisms-12-00144-s001.zip › Table S4.XLSX]

## Sheet: COG_Nin1_tab
#Table S4: The COG classification of strain LCG003 and other three Aliiglaciecola strains.
COG letter	COG classification	Aliiglaciecola sp. LCG003	Aliiglaciecola lipolytica D2R05	Aliiglaciecola lipolytica E3	Aliiglaciecola sp. M165
W	Extracellular structures	24	22	24	23
D	Cell cycle control, cell division, chromosome partitioning	30	27	32	30
X	Mobilome: prophages, transposons	35	14	26	15
U	Intracellular trafficking, secretion, and vesicular transport	59	63	69	62
F	Nucleotide transport and metabolism	66	74	69	66
Q	Secondary metabolites biosynthesis, transport and catabolism	67	91	83	74
V	Defense mechanisms	79	86	87	74
N	Cell motility	88	83	86	91
L	Replication, recombination and repair	116	99	108	103
G	Carbohydrate transport and metabolism	124	174	164	138
O	Posttranslational modification, protein turnover, chaperones	131	141	131	138
P	Inorganic ion transport and metabolism	136	166	150	140
H	Coenzyme transport and metabolism	141	147	136	139
I	Lipid transport and metabolism	142	142	167	135
S	Function unknown	156	159	164	153
K	Transcription	170	208	202	176
M	Cell wall/membrane/envelope biogenesis	174	194	194	186
C	Energy production and conversion	177	200	172	169
T	Signal transduction mechanisms	179	206	192	185
E	Amino acid transport and metabolism	193	220	209	204
R	General function prediction only	221	240	239	203
J	Translation, ribosomal structure and biogenesis	224	223	222	227
