# Supplementary material for: The Phylogeny and Metabolic Potentials of a Lignocellulosic Material-Degrading Aliiglaciecola Bacterium Isolated from Intertidal Seawater in East China Sea
Source: Microorganisms. 2024 Jan 11;12(1):144. doi: 10.3390/microorganisms12010144 (PMC10821302; doi:10.3390/microorganisms12010144)
Supplement: Supplementary file 1 [file microorganisms-12-00144-s001.zip › Table S5.XLSX]

## Sheet: AliiglaciecolaspLCG003_geneIsla
#Table S5: The 12 genomic islands found in strain LCG003
Gene island	Island start	Island end	Locus tag	Product
GI1	275856	304526	QR722_01190	single-stranded DNA-binding protein
GI1	275856	304526	QR722_01195	sodium/sugar symporter
GI1	275856	304526	QR722_01200	family 78 glycoside hydrolase catalytic domain
GI1	275856	304526	QR722_01205	TonB-dependent receptor
GI1	275856	304526	QR722_01210	hypothetical protein
GI1	275856	304526	QR722_01215	glycoside hydrolase family 3 C-terminal domain-containing protein
GI1	275856	304526	QR722_01220	L-rhamnose/proton symporter RhaT
GI1	275856	304526	QR722_01225	FMN-dependent L-lactate dehydrogenase LldD
GI1	275856	304526	QR722_01230	L-rhamnose catabolism isomerase
GI1	275856	304526	QR722_01235	bifunctional rhamnulose-1-phosphate aldolase/short-chain dehydrogenase
GI1	275856	304526	QR722_01240	DeoR/GlpR family DNA-binding transcription regulator
GI1	275856	304526	QR722_01245	FGGY family carbohydrate kinase
GI1	275856	304526	QR722_01250	hypothetical protein
GI1	275856	304526	QR722_01255	tyrosine-type recombinase/integrase
GI1	275856	304526	QR722_01260	transposase zinc-binding domain-containing protein
GI1	275856	304526	QR722_01265	transposase
GI1	275856	304526	QR722_01270	DUF3053 family protein
GI1	275856	304526	QR722_01275	hypothetical protein
GI1	275856	304526	QR722_01280	energy transducer TonB
GI1	275856	304526	QR722_01285	MSHA biogenesis protein MshI
GI1	275856	304526	QR722_01290	PilN domain-containing protein
GI1	275856	304526	QR722_01295	MSHA biogenesis protein MshJ
GI1	275856	304526	QR722_01300	hypothetical protein
GI2	582410	588211	QR722_02435	beta-eliminating lyase-related protein
GI2	582410	588211	QR722_02440	hypothetical protein
GI2	582410	588211	QR722_02445	tRNA dihydrouridine(20/20a) synthase DusA
GI2	582410	588211	QR722_02450	hypothetical protein
GI2	582410	588211	QR722_02455	hypothetical protein
GI2	582410	588211	QR722_02460	MarR family transcriptional regulator
GI2	582410	588211	QR722_02465	phage shock protein PspA
GI2	582410	588211	QR722_02470	PspC domain-containing protein
GI2	582410	588211	QR722_02475	hypothetical protein
GI3	997585	1027747	QR722_04180	hypothetical protein
GI3	997585	1027747	QR722_04185	hypothetical protein
GI3	997585	1027747	QR722_04190	hypothetical protein
GI3	997585	1027747	QR722_04195	sigma-54 dependent transcriptional regulator
GI3	997585	1027747	QR722_04200	DEAD/DEAH box helicase family protein
GI3	997585	1027747	QR722_04205	class I SAM-dependent DNA methyltransferase
GI3	997585	1027747	QR722_04210	restriction endonuclease subunit S
GI3	997585	1027747	QR722_04215	DUF6161 domain-containing protein
GI3	997585	1027747	QR722_04220	AAA family ATPase
GI3	997585	1027747	QR722_04225	McrC family protein
GI3	997585	1027747	QR722_04230	AAA family ATPase
GI3	997585	1027747	QR722_04235	hypothetical protein
GI3	997585	1027747	QR722_04240	DEAD/DEAH box helicase family protein
GI3	997585	1027747	QR722_04245	hypothetical protein
GI3	997585	1027747	QR722_04250	N-6 DNA methylase
GI3	997585	1027747	QR722_04255	restriction endonuclease subunit S
GI3	997585	1027747	QR722_04260	TnsA endonuclease N-terminal domain-containing protein
GI3	997585	1027747	QR722_04265	transposase
GI3	997585	1027747	QR722_04270	ATP-binding protein
GI3	997585	1027747	QR722_04275	hypothetical protein
GI3	997585	1027747	QR722_04280	hypothetical protein
GI3	997585	1027747	QR722_04285	TnsD family Tn7-like transposition protein
GI4	1148207	1159705	QR722_04775	YdcH family protein
GI4	1148207	1159705	QR722_04780	hypothetical protein
GI4	1148207	1159705	QR722_04785	methyl-accepting chemotaxis protein
GI4	1148207	1159705	QR722_04790	integrase family protein
GI4	1148207	1159705	QR722_04795	helix-turn-helix domain-containing protein
GI4	1148207	1159705	QR722_04800	hypothetical protein
GI4	1148207	1159705	QR722_04805	DUF3987 domain-containing protein
GI4	1148207	1159705	QR722_04810	hypothetical protein
GI4	1148207	1159705	QR722_04815	hypothetical protein
GI4	1148207	1159705	QR722_04820	hypothetical protein
GI4	1148207	1159705	QR722_04825	hypothetical protein
GI4	1148207	1159705	QR722_04830	hypothetical protein
GI4	1148207	1159705	QR722_04835	hypothetical protein
GI5	1836940	1845547	QR722_07820	IS21 family transposase
GI5	1836940	1845547	QR722_07825	IS21-like element helper ATPase IstB
GI5	1836940	1845547	QR722_07830	group II intron maturase-specific domain-containing protein
GI5	1836940	1845547	QR722_07835	type II toxin-antitoxin system Phd/YefM family antitoxin
GI5	1836940	1845547	QR722_07840	type II toxin-antitoxin system RelE/ParE family toxin
GI5	1836940	1845547	QR722_07845	hypothetical protein
GI5	1836940	1845547	QR722_07850	type II toxin-antitoxin system RelE/ParE family toxin
GI5	1836940	1845547	QR722_07855	HigA family addiction module antitoxin
GI5	1836940	1845547	QR722_07860	alpha/beta hydrolase
GI5	1836940	1845547	QR722_07865	peptidoglycan DD-metalloendopeptidase family protein
GI5	1836940	1845547	QR722_07870	addiction module protein
GI5	1836940	1845547	QR722_07875	type II toxin-antitoxin system RelE/ParE family toxin
GI5	1836940	1845547	QR722_07880	type II toxin-antitoxin system RelE/ParE family toxin
GI5	1836940	1845547	QR722_07885	hypothetical protein
GI6	1957161	1969483	QR722_08415	entericidin A/B family lipoprotein
GI6	1957161	1969483	QR722_08420	prolyl oligopeptidase family serine peptidase
GI6	1957161	1969483	QR722_08425	ribosome maturation factor RimP
GI6	1957161	1969483	QR722_08430	transcription termination factor NusA
GI6	1957161	1969483	QR722_08435	translation initiation factor IF-2
GI6	1957161	1969483	QR722_08440	30S ribosome-binding factor RbfA
GI6	1957161	1969483	QR722_08445	tRNA pseudouridine(55) synthase TruB
GI6	1957161	1969483	QR722_08450	IS4 family transposase
GI6	1957161	1969483	QR722_08455	hypothetical protein
GI6	1957161	1969483	QR722_08460	hypothetical protein
GI6	1957161	1969483	QR722_08465	large conductance mechanosensitive channel protein MscL
GI7	2337724	2372327	QR722_10030	hypothetical protein
GI7	2337724	2372327	QR722_10035	ACT domain-containing protein
GI7	2337724	2372327	QR722_10040	YchJ family protein
GI7	2337724	2372327	QR722_10045	IS21-like element helper ATPase IstB
GI7	2337724	2372327	QR722_10050	IS21 family transposase
GI7	2337724	2372327	QR722_10055	hypothetical protein
GI7	2337724	2372327	QR722_10060	IS110 family transposase
GI7	2337724	2372327	QR722_10065	hypothetical protein
GI7	2337724	2372327	QR722_10070	YchF/TatD family DNA exonuclease
GI7	2337724	2372327	QR722_10075	DNA polymerase III subunit delta'
GI7	2337724	2372327	QR722_10080	dTMP kinase
GI7	2337724	2372327	QR722_10085	hypothetical protein
GI7	2337724	2372327	QR722_10090	hypothetical protein
GI7	2337724	2372327	QR722_10095	hypothetical protein
GI7	2337724	2372327	QR722_10100	hypothetical protein
GI7	2337724	2372327	QR722_10105	DNA helicase UvrD
GI7	2337724	2372327	QR722_10110	AAA family ATPase
GI7	2337724	2372327	QR722_10115	hypothetical protein
GI7	2337724	2372327	QR722_10120	TIR domain-containing protein
GI7	2337724	2372327	QR722_10125	toll/interleukin-1 receptor domain-containing protein
GI7	2337724	2372327	QR722_10130	type I restriction endonuclease subunit R
GI7	2337724	2372327	QR722_10135	restriction endonuclease subunit S
GI7	2337724	2372327	QR722_10140	class I SAM-dependent DNA methyltransferase
GI7	2337724	2372327	QR722_10145	hypothetical protein
GI7	2337724	2372327	QR722_10150	hypothetical protein
GI7	2337724	2372327	QR722_10155	hypothetical protein
GI7	2337724	2372327	QR722_10160	hypothetical protein
GI7	2337724	2372327	QR722_10165	hypothetical protein
GI7	2337724	2372327	QR722_10170	AAA family ATPase
GI7	2337724	2372327	QR722_10175	hypothetical protein
GI7	2337724	2372327	QR722_10180	hypothetical protein
GI7	2337724	2372327	QR722_10185	hypothetical protein
GI7	2337724	2372327	QR722_10190	site-specific integrase
GI7	2337724	2372327	QR722_10195	hypothetical protein
GI7	2337724	2372327	QR722_10200	dTMP kinase
GI7	2337724	2372327	QR722_10205	endolytic transglycosylase MltG
GI7	2337724	2372327	QR722_10210	aminodeoxychorismate lyase
GI8	2378868	2387501	QR722_10250	23S rRNA accumulation protein YceD
GI8	2378868	2387501	QR722_10255	nucleoside triphosphate pyrophosphatase
GI8	2378868	2387501	QR722_10260	DUF1328 domain-containing protein
GI8	2378868	2387501	QR722_10265	23S rRNA pseudouridine(955/2504/2580) synthase RluC
GI8	2378868	2387501	QR722_10270	ribonuclease E
GI8	2378868	2387501	QR722_10275	transposase
GI8	2378868	2387501	QR722_10280	RMD1 family protein
GI9	3033322	3046689	QR722_13175	bifunctional tetrahydrofolate synthase/dihydrofolate synthase
GI9	3033322	3046689	QR722_13180	acetyl-CoA carboxylase, carboxyltransferase subunit beta
GI9	3033322	3046689	QR722_13185	tRNA pseudouridine(38-40) synthase TruA
GI9	3033322	3046689	QR722_13190	transposase
GI9	3033322	3046689	QR722_13195	FimV/HubP family polar landmark protein
GI9	3033322	3046689	QR722_13200	aspartate-semialdehyde dehydrogenase
GI9	3033322	3046689	QR722_13205	4-phosphoerythronate dehydrogenase
GI9	3033322	3046689	QR722_13210	alpha/beta hydrolase
GI9	3033322	3046689	QR722_13215	class II aldolase/adducin family protein
GI9	3033322	3046689	QR722_13220	Crp/Fnr family transcriptional regulator
GI10	3322762	3340661	QR722_14480	ribosome recycling factor
GI10	3322762	3340661	QR722_14485	UMP kinase
GI10	3322762	3340661	QR722_14490	translation elongation factor Ts
GI10	3322762	3340661	QR722_14495	30S ribosomal protein S2
GI10	3322762	3340661	QR722_14500	type I methionyl aminopeptidase
GI10	3322762	3340661	QR722_14505	[protein-PII] uridylyltransferase
GI10	3322762	3340661	QR722_14510	2,3,4,5-tetrahydropyridine-2,6-dicarboxylate N-succinyltransferase
GI10	3322762	3340661	QR722_14515	IS110 family transposase
GI10	3322762	3340661	QR722_14520	transposase
GI10	3322762	3340661	QR722_14525	YceI family protein
GI10	3322762	3340661	QR722_14530	flavodoxin domain-containing protein
GI10	3322762	3340661	QR722_14535	tRNA pseudouridine(65) synthase TruC
GI10	3322762	3340661	QR722_14540	YqcC family protein
GI10	3322762	3340661	QR722_14545	DUF3549 family protein
GI10	3322762	3340661	QR722_14550	DUF3301 domain-containing protein
GI10	3322762	3340661	QR722_14555	LysR family transcriptional regulator
GI10	3322762	3340661	QR722_14560	acyl-CoA dehydrogenase family protein
GI10	3322762	3340661	QR722_14565	SDR family oxidoreductase
GI10	3322762	3340661	QR722_14570	phosphotransferase family protein
GI11	3834285	3849135	QR722_16665	siroheme synthase CysG
GI11	3834285	3849135	QR722_16670	hypothetical protein
GI11	3834285	3849135	QR722_16675	PhoH family protein
GI11	3834285	3849135	QR722_16680	site-specific integrase
GI11	3834285	3849135	QR722_16685	hypothetical protein
GI11	3834285	3849135	QR722_16690	hypothetical protein
GI11	3834285	3849135	QR722_16695	IS21-like element helper ATPase IstB
GI11	3834285	3849135	QR722_16700	IS21 family transposase
GI11	3834285	3849135	QR722_16705	tyrosine-type recombinase/integrase
GI11	3834285	3849135	QR722_16710	hypothetical protein
GI11	3834285	3849135	QR722_16715	IS3 family transposase
GI11	3834285	3849135	QR722_16720	IS3 family transposase
GI11	3834285	3849135	QR722_16725	hypothetical protein
GI11	3834285	3849135	QR722_16730	hypothetical protein
GI12	4333318	4379750	QR722_18980	ribonuclease PH
GI12	4333318	4379750	QR722_18985	YicC/YloC family endoribonuclease
GI12	4333318	4379750	QR722_18990	site-specific integrase
GI12	4333318	4379750	QR722_18995	hypothetical protein
GI12	4333318	4379750	QR722_19000	AlpA family phage regulatory protein
GI12	4333318	4379750	QR722_19005	helix-turn-helix domain-containing protein
GI12	4333318	4379750	QR722_19010	DUF927 domain-containing protein
GI12	4333318	4379750	QR722_19015	hypothetical protein
GI12	4333318	4379750	QR722_19020	hypothetical protein
GI12	4333318	4379750	QR722_19025	helix-turn-helix transcriptional regulator
GI12	4333318	4379750	QR722_19030	phage integrase N-terminal domain-containing protein
GI12	4333318	4379750	QR722_19035	SprT family zinc-dependent metalloprotease
GI12	4333318	4379750	QR722_19040	HsdR family type I site-specific deoxyribonuclease
GI12	4333318	4379750	QR722_19045	restriction endonuclease subunit S
GI12	4333318	4379750	QR722_19050	N-6 DNA methylase
GI12	4333318	4379750	QR722_19055	helix-turn-helix domain-containing protein
GI12	4333318	4379750	QR722_19060	hypothetical protein
GI12	4333318	4379750	QR722_19065	virulence RhuM family protein
GI12	4333318	4379750	QR722_19070	DUF3427 domain-containing protein
GI12	4333318	4379750	QR722_19075	MarR family transcriptional regulator
GI12	4333318	4379750	QR722_19080	type II toxin-antitoxin system HipA family toxin
GI12	4333318	4379750	QR722_19085	helix-turn-helix transcriptional regulator
GI12	4333318	4379750	QR722_19090	hypothetical protein
GI12	4333318	4379750	QR722_19095	SEC-C metal-binding domain-containing protein
GI12	4333318	4379750	QR722_19100	hypothetical protein
GI12	4333318	4379750	QR722_19105	type II CAAX endopeptidase family protein
GI12	4333318	4379750	QR722_19110	class II fumarate hydratase
GI12	4333318	4379750	QR722_19115	ATP-binding protein
GI12	4333318	4379750	QR722_19120	hypothetical protein
GI12	4333318	4379750	QR722_19125	hypothetical protein
GI12	4333318	4379750	QR722_19130	HD-GYP domain-containing protein
GI12	4333318	4379750	QR722_19135	MGMT family protein
GI12	4333318	4379750	QR722_19140	tyrosine-type recombinase/integrase
GI12	4333318	4379750	QR722_19145	tRNA-uridine aminocarboxypropyltransferase
GI12	4333318	4379750	QR722_19150	hypothetical protein
GI12	4333318	4379750	QR722_19155	hypothetical protein
GI12	4333318	4379750	QR722_19160	YoaK family protein
GI12	4333318	4379750	QR722_19165	Cys-tRNA(Pro) deacylase
GI12	4333318	4379750	QR722_19170	DUF1294 domain-containing protein
GI12	4333318	4379750	QR722_19175	hypothetical protein
GI12	4333318	4379750	QR722_19180	isoprenylcysteine carboxylmethyltransferase family protein
