# Supplementary material for: The Phylogeny and Metabolic Potentials of a Lignocellulosic Material-Degrading Aliiglaciecola Bacterium Isolated from Intertidal Seawater in East China Sea
Source: Microorganisms. 2024 Jan 11;12(1):144. doi: 10.3390/microorganisms12010144 (PMC10821302; doi:10.3390/microorganisms12010144)
Supplement: Supplementary file 1 [file microorganisms-12-00144-s001.zip › Table S6.XLSX]

## Sheet: Sheet1
#Table S6: The genes of transposases, integrases and/or recombinases predicted in strain LCG003.
Transposase	Start	End	Forward and Reverse strands	Annotation
QR722_RS00170	299544	299873	+	IS21 family transposase
QR722_RS01260	2366467	2368500	-	transposase zinc-binding domain-containing protein
QR722_RS01265	2566235	2566864	-	transposase
QR722_RS01455	2651076	2652002	-	IS4 family transposase
QR722_RS01945	3837128	3838618	+	transposase
QR722_RS02260	3844328	3846061	+	transposase
QR722_RS02705	4335323	4336537	+	IS110 family transposase
QR722_RS02890	4342697	4343563	-	IS110 family transposase
QR722_RS02945	4373391	4375379	-	transposase
QR722_RS03175	4388864	4389826	+	IS4 family transposase
QR722_RS03455	252132	253037	-	IS21 family transposase
QR722_RS04065	941759	942667	+	IS110 family transposase
QR722_RS04135	1938589	1940064	+	IS110 family transposase
QR722_RS04140	2107757	2109091	+	IS110 family transposase
QR722_RS04145	2247671	2248225	-	IS110 family transposase
QR722_RS04265	2566235	2566864	-	transposase
QR722_RS04380	2651076	2652002	-	IS3 family transposase
QR722_RS04385	2703526	2704125	-	IS110 family transposase
QR722_RS04440	3405420	3406454	-	IS4 family transposase
QR722_RS04745	3612977	3613876	+	transposase
QR722_RS05380	4373391	4375379	-	IS110 family transposase
QR722_RS05630	38451	39473	+	transposase
QR722_RS05850	299884	300387	+	IS110 family transposase
QR722_RS06370	300350	300628	+	transposase
QR722_RS07195	341832	343022	-	transposase
QR722_RS07285	460810	461781	-	IS4 family transposase
QR722_RS07820	633254	634279	+	IS21 family transposase
QR722_RS08450	697525	698328	+	IS4 family transposase
QR722_RS08470	748599	749789	-	transposase
QR722_RS08570	823424	824941	-	IS4 family transposase
QR722_RS09025	969344	970369	-	transposase
QR722_RS09625	1021748	1023985	+	IS21 family transposase
QR722_RS10050	1048527	1049692	-	IS21 family transposase
QR722_RS10060	1049808	1050271	-	IS110 family transposase
QR722_RS10275	1142403	1143368	+	transposase
QR722_RS10540	1282395	1283420	-	IS21 family transposase
QR722_RS10695	1331084	1332052	-	transposase
QR722_RS11010	1386408	1387433	+	IS481 family transposase
QR722_RS11335	1966475	1967665	-	IS21 family transposase
QR722_RS11520	1969702	1970682	+	transposase
QR722_RS11525	1990998	1992191	-	IS21 family transposase
QR722_RS11670	2248302	2249819	+	IS3 family transposase
QR722_RS11680	2340246	2341790	-	IS4 family transposase
QR722_RS11880	2342539	2343001	+	IS110 family transposase
QR722_RS12355	2385541	2386524	-	IS110 family transposase
QR722_RS13190	2449193	2450701	+	transposase
QR722_RS14515	2483647	2484627	+	IS110 family transposase
QR722_RS14520	2565236	2566201	-	transposase
QR722_RS14705	2653562	2655100	-	IS110 family transposase
QR722_RS15235	2685276	2686820	+	transposase
QR722_RS15240	2714493	2715658	-	IS4 family transposase
QR722_RS16125	2767811	2768836	+	transposase
QR722_RS16450	2862649	2863674	+	IS4 family transposase
QR722_RS16540	3036831	3037799	-	transposase
QR722_RS16700	3332533	3333501	+	IS21 family transposase
QR722_RS16715	3495914	3497104	+	IS3 family transposase
QR722_RS16720	3711135	3712115	+	IS3 family transposase
QR722_RS16745	3779640	3780830	-	IS3 family transposase
QR722_RS16750	3803175	3804128	+	transposase
QR722_RS16915	3842586	3844130	-	transposase
QR722_RS17890	3846922	3847224	+	transposase
QR722_RS18705	3847227	3848063	+	IS110 family transposase
Recombinase and integrase
QR722_RS01080	1152275	1153558	+	tyrosine recombinase
QR722_RS01255	1832506	1833465	-	tyrosine-type recombinase/integrase
QR722_RS03935	299544	299873	+	site-specific tyrosine recombinase XerD
QR722_RS04790	3844328	3846061	+	integrase family protein
QR722_RS07800	542423	542497	-	integron integrase
QR722_RS08320	687960	688985	-	DNA recombination protein RmuC
QR722_RS09120	984101	985126	+	replication-associated recombination protein A
QR722_RS09620	985793	986818	+	tyrosine-type recombinase/integrase
QR722_RS10190	1060387	1061577	-	site-specific integrase
QR722_RS11015	1509325	1510308	+	tyrosine-type recombinase/integrase
QR722_RS11320	1721404	1722594	+	tyrosine-type recombinase/integrase
QR722_RS11625	2085038	2086006	+	recombination mediator RecR
QR722_RS14860	2684361	2685077	+	recombinase RecA
QR722_RS15725	2717038	2718228	+	recombination-associated protein RdgC
QR722_RS16680	3331344	3332369	-	site-specific integrase
QR722_RS16705	3373841	3374866	-	tyrosine-type recombinase/integrase
QR722_RS18990	3852264	3853411	+	site-specific integrase
QR722_RS19030	3853436	3853945	+	phage integrase N-terminal domain-containing protein
QR722_RS19140	3896152	3897105	+	tyrosine-type recombinase/integrase
QR722_RS19230	4278314	4279339	+	integron integrase
