# Supplementary material for: The Phylogeny and Metabolic Potentials of a Lignocellulosic Material-Degrading Aliiglaciecola Bacterium Isolated from Intertidal Seawater in East China Sea
Source: Microorganisms. 2024 Jan 11;12(1):144. doi: 10.3390/microorganisms12010144 (PMC10821302; doi:10.3390/microorganisms12010144)
Supplement: Supplementary file 1 [file microorganisms-12-00144-s001.zip › Table S7.XLSX]

## Sheet: tangganmei.new
#Table S7: The glycoside hydrolase genes predicted in strain LCG003.
Locus tag	Annotation	Sequence specificity	Signal peptide
QR722_RS09315	endo-1,4-beta-xylanase	specific	SP(Sec/SPI)
QR722_RS10980	glycoside hydrolase family 13 protein		SP(Sec/SPI)
QR722_RS15110	glycoside hydrolase family 43 protein		LIPO(Sec/SPII)
QR722_RS15115	glycoside hydrolase family 3 N-terminal domain-containing protein	specific	SP(Sec/SPI)
QR722_RS16800	beta-glucosidase BglX	specific	LIPO(Sec/SPII)
QR722_RS18010	glycoside hydrolase family 9 protein	specific	SP(Sec/SPI)
QR722_RS00425	Beta-galactosidase GanA	specific	SP(Sec/SPI)
QR722_RS00430	glycoside hydrolase family 43 protein	specific	LIPO(Sec/SPII)
QR722_RS00435	glycosyl hydrolase 115 family protein	specific	SP(Sec/SPI)
QR722_RS01200	family 78 glycoside hydrolase catalytic domain	specific	SP(Sec/SPI)
QR722_RS01215	glycoside hydrolase family 3 C-terminal domain-containing protein	specific	LIPO(Sec/SPII)
QR722_RS18000	family 16 glycosylhydrolase		LIPO(Sec/SPII)
QR722_RS03570	family 16 glycosylhydrolase		LIPO(Sec/SPII)
QR722_RS03355	glycoside hydrolase family 2 TIM barrel-domain containing protein	specific	LIPO(Sec/SPII)
QR722_RS08810	glycoside hydrolase family 9 protein		LIPO(Sec/SPII)
QR722_RS18000	family 16 glycosylhydrolase		LIPO(Sec/SPII)
QR722_RS00775	alpha-galactosidase		LIPO(Sec/SPII)
QR722_RS04960	pullulanase-type alpha-1,6-glucosidase		LIPO(Sec/SPII)
QR722_RS00460	GH1 family beta-glucosidase
QR722_RS01920	alpha-amylase family glycosyl hydrolase
QR722_RS03530	glycoside hydrolase family 3 protein
QR722_RS03535	glycoside hydrolase family 3 N-terminal domain-containing protein
QR722_RS00775	alpha-galactosidase		LIPO(Sec/SPII)
