# Supplementary material for: The Phylogeny and Metabolic Potentials of a Lignocellulosic Material-Degrading Aliiglaciecola Bacterium Isolated from Intertidal Seawater in East China Sea
Source: Microorganisms. 2024 Jan 11;12(1):144. doi: 10.3390/microorganisms12010144 (PMC10821302; doi:10.3390/microorganisms12010144)
Supplement: Supplementary file 1 [file microorganisms-12-00144-s001.zip › Table S8.XLSX]

## Sheet: peptidase.new
#Table S8: The extracellular peptidases predicted in strain LCG003
Locus tag	Annotation	Peptidase family	Signal peptide	Domains in collagen degradation
QR722_RS05685	M1 family metallopeptidase	M1	LIPO(Sec/SPII)
QR722_RS18910	M1 family metallopeptidase	M1	SP(Sec/SPI)
QR722_RS12430	M13 family metallopeptidase	M13	LIPO(Sec/SPII)
QR722_RS02025	M13-type metalloendopeptidase	M13	LIPO(Sec/SPII)	Collagenase (Catalytic Domain)
QR722_RS18675	M14 family metallopeptidase	M14	SP(Sec/SPI)
QR722_RS13330	pitrilysin family protein	M16	LIPO(Sec/SPII)
QR722_RS15560	dipeptidase	M19	SP(Sec/SPI)
QR722_RS06750	zinc-dependent metalloprotease	M1A/M12B	SP(Sec/SPI)	Collagenase (Catalytic Domain)
QR722_RS10900	M2 family metallopeptidase	M2	LIPO(Sec/SPII)
QR722_RS18890	M20 family peptidase	M20	SP(Sec/SPI)
QR722_RS03525	M20/M25/M40 family metallo-hydrolase	M20/M25/M40	SP(Sec/SPI)
QR722_RS02220	amidohydrolase	M20/M25/M40	SP(Sec/SPI)
QR722_RS02360	M23 family metallopeptidase	M23	SP(Sec/SPI)
QR722_RS08160	M23 family metallopeptidase	M23	SP(Sec/SPI)
QR722_RS14710	M23 family metallopeptidase	M23	SP(Sec/SPI)
QR722_RS10370	M24 family metallopeptidase	M24	LIPO(Sec/SPII)
QR722_RS10715	M24 family metallopeptidase	M24	SP(Sec/SPI)
QR722_RS15930	M28 family peptidase	M28	SP(Sec/SPI)
QR722_RS00250	M28 family peptidase	M28	LIPO(Sec/SPII)
QR722_RS13080	M28 family metallopeptidase	M28	LIPO(Sec/SPII)
QR722_RS14715	M28 family metallopeptidase	M28	SP(Sec/SPI)
QR722_RS02720	M3 family metallopeptidase	M3	LIPO(Sec/SPII)	Collagenase (Catalytic Domain)
QR722_RS08990	M48 family metalloprotease	M48	SP(Sec/SPI)
QR722_RS15070	M48 family metallopeptidase	M48	LIPO(Sec/SPII)
QR722_RS16145	DegQ family serine endoprotease	M50	SP(Sec/SPI)
QR722_RS10410	serine protease	S1	SP(Sec/SPI)
QR722_RS14080	serine protease	S1	SP(Sec/SPI)
QR722_RS15395	trypsin-like serine protease	S1	SP(Sec/SPI)
QR722_RS18390	peptidase S10	S10	SP(Sec/SPI)
QR722_RS10660	serine hydrolase	S11	SP(Sec/SPI)
QR722_RS09780	carboxy terminal-processing peptidase	S41	SP(Sec/SPI)
QR722_RS11035	S41 family peptidase	S41	SP(Sec/SPI)
QR722_RS06360	S46 family peptidase	S46	SP(Sec/SPI)
QR722_RS06975	S8 family serine peptidase	S8	SP(Sec/SPI)	PKD domain
QR722_RS16090	S9 family peptidase	S8	LIPO(Sec/SPII)
QR722_RS04475	S8 family serine peptidase	S8	SP(Sec/SPI)
QR722_RS14310	S8 family peptidase	S8	SP(Sec/SPI)
QR722_RS11710	S8 family serine peptidase	S8	SP(Sec/SPI)
QR722_RS02135	S9 family peptidase	S9	SP(Sec/SPI)
QR722_RS10480	S9 family peptidase	S9	SP(Sec/SPI)
QR722_RS03595	prolyl oligopeptidase family serine peptidase	S9	SP(Sec/SPI)
QR722_RS10735	prolyl oligopeptidase family serine peptidase	S9	SP(Sec/SPI)
QR722_RS10390	prolyl oligopeptidase family serine peptidase	S9B	LIPO(Sec/SPII)
QR722_RS16845	DPP IV N-terminal domain-containing protein	S9B/S9C	SP(Sec/SPI)
