# Supplementary material for: The Phylogeny and Metabolic Potentials of a Lignocellulosic Material-Degrading Aliiglaciecola Bacterium Isolated from Intertidal Seawater in East China Sea
Source: Microorganisms. 2024 Jan 11;12(1):144. doi: 10.3390/microorganisms12010144 (PMC10821302; doi:10.3390/microorganisms12010144)
Supplement: Supplementary file 1 [file microorganisms-12-00144-s001.zip › Table S9.XLSX]

## Sheet: Sheet1
#Table S9: The genes involved in degradation of 4-hydroxybenzoate and vanillate degradation.
Locus tag	Annotation
4-hydroxybenzoate degradation
QR722_RS00490	4-hydroxybenzoate 3-monooxygenase
QR722_RS00525	protocatechuate 4,5-dioxygenase subunit alpha
QR722_RS00530	class III extradiol dioxygenase subunit beta
QR722_RS00535	Gfo/Idh/MocA family oxidoreductase
QR722_RS00520	amidohydrolase family protein
QR722_RS00515	amidohydrolase family protein
QR722_RS00505	4-carboxy-4-hydroxy-2-oxoadipate aldolase/oxaloacetate decarboxylase
QR722_RS02040	4-carboxy-4-hydroxy-2-oxoadipate aldolase/oxaloacetate decarboxylase
vanillate degradation
QR722_RS00585	vanillate monooxygenase ferredoxin subunit
QR722_RS00590	vanillate monooxygenase
QR722_RS00525	protocatechuate 4,5-dioxygenase subunit alpha
QR722_RS00530	class III extradiol dioxygenase subunit beta
QR722_RS00535	Gfo/Idh/MocA family oxidoreductase
QR722_RS00520	amidohydrolase family protein
